# Supplementary material for: Peptidoglycan Remodeling Enables Escherichia coli To Survive Severe Outer Membrane Assembly Defect
Source: mBio. 2019 Feb 5;10(1):e02729-18. doi: 10.1128/mBio.02729-18 (PMC6428754; doi:10.1128/mBio.02729-18)
Supplement: TABLE S3 [file mBio.02729-18-st003.xlsx]

## Sheet: lptC+
		BW25113	ΔldtD	ΔldtE	ΔldtF	ΔldtD ΔldtE	ΔldtD ΔldtF	ΔldtE ΔldtF	ΔldtD ΔldtE ΔldtF	ΔldtA ΔldtB ΔldtC ΔldtD ΔldtE ΔldtF
		Sample 1	Sample 2	Sample 3	Sample 4	Sample 5	Sample 6	Sample 7	Sample 8	Sample 9
	Muropeptide
	Tri	6.61	6.35	6.22	1.96	7.37	0	1.38	0	0
	TetraGly 4	1.7	1.72	1.68	2.85	1.47	2.68	2.55	2.55	0
	Tetra	40.09	39.71	39.9	45.32	41.47	47.91	44.6	46.6	58.89
	Di	1.82	1.81	2.12	1.54	1.99	1.8	1.82	1.99	0.88
	TetraTri(DAP)Gly4	0	0	0	0	0.32	0	0	0	0
	TriTri(DAP)	0	0	0	0	0	0	0	0	0
	TetraTri(DAP)	2.96	3.16	2.85	2.88	2.18	0	2.41	0	0
	TetraTetraGly4	0	0	0	0	0	0	0	0	0
	TetraTri	3.31	3.13	3.39	2.45	4.3	1.72	2.12	1.64	0
	TetraTetra	30.06	29.28	29.57	31.53	30.24	34.43	31.42	34.31	35.36
	TetraPenta	0.64	0.6	0.65	0.64	0.34	0.66	1.03	0.51	0.94
	TetraTetraTri	0.4	0.72	0.81	0	0	0	0	0	0
	TetraTetraTetra	2.93	2.83	2.89	2.88	2.82	3.07	2.89	3.71	2.03
	TetraTriAnh I	0	0	0	0	0	0.4	0	0	0
	TeraTriAnh II	0	0	0	0	0	0	0	0	0
	TetraTetraAnh I	0.63	0.61	0.64	1.92	1.44	1.4	1.62	1.35	1.15
	TeraTetraAnh II	0.93	0.92	0.96	0.68	0.65	0.75	0.71	0.83	0.75
	TetraTetraTriAnh	0.48	0.51	0.38	0	0	0	0	0	0
	TetraTetraTetra Anh	1.34	1.63	0.95	0.75	0.93	0.94	0.85	1.02	0
	all known	93.9	92.98	93.01	95.4	95.52	95.76	93.4	94.51	100
	Monomers (total)	53.4824	53.3341	53.6716	54.1614	54.7529	54.7097	53.9079	54.1107	59.77
	Monomer di	1.93823	1.94666	2.27932	1.61426	2.08333	1.8797	1.94861	2.1056	0.88
	Monomer tri	7.0394	6.82943	6.68745	2.05451	7.71566	0	1.47752	0	0
	Monomer tetra	42.6944	42.7081	42.8986	47.5052	43.415	50.0313	47.7516	49.307	58.69
	Monomer tetraGly4	1.81044	1.84986	1.80626	2.98742	1.53894	2.79866	2.73019	2.69813	0
	Dimers (total)	41.033	40.5464	40.9203	42.0335	40.9862	41.1028	42.0878	40.8846	38.2
	Dimers(4-3)	37.8807	37.1478	37.8561	39.0147	38.7039	41.1028	39.5075	40.8846	38.2
	Dimers(3-3)	3.15229	3.39858	3.06419	3.01887	2.61725	0	2.5803	0	0
	Dimers anhydroMurNAc	1.66134	1.64552	1.72025	2.72537	2.18802	2.66291	2.49465	2.30663	1.9
	Trimers (Total)	5.48456	6.1196	5.40802	3.80503	3.92588	4.18755	4.00428	5.00476	2.03
	Trimer (anhydro)	1.93823	2.30157	1.42995	0.786164	0.973618	0.981621	0.910064	1.07925	0
	Dipeptides (total)	1.93823	1.94666	2.27932	1.61426	2.08333	1.8797	1.94861	2.1056	0.88
	Tripeptides (total)	10.0487	9.91784	9.74619	4.625	10.77	1.06	3.645	0.82	0
	Tetrapeptides (total)	85.7898	85.7066	85.7148	92.6992	86.0762	97.1909	93.1745	97.4712	99.23
	Pentapeptides (total)	0.340788	0.32265	0.349425	0.33543	0.177973	0.344612	0.551392	0.269813	0.47
	Degree of 3-3 linkage	1.57614	1.69929	1.53209	1.50943	1.30863	0	1.29015	0	0
	Chain ends (anhydroMurNAc)	1.47675	1.58995	1.33677	1.62474	1.41855	1.65866	1.55068	1.51307	0.95
	Degree of cross-linkage	24.1729	24.3529	24.0655	23.5535	23.1103	23.3431	23.7134	23.7788	20.45
	% Peptides in cross-links	46.5176	46.6659	46.3284	45.8386	45.2471	45.2903	46.0921	45.8893	40.23

## Sheet: araBplptC
	BB-3 (araB plptC)	BB-3 (araB plptC)	BB-3 (araB plptC)	BB-3 (araB plptC)	BB-3 ∆ldtD	BB-3 ∆ldtD	BB-3 ∆ldtD	BB-3 ∆ldtD	BB-3 ∆ldtE	BB-3 ∆ldtE	BB-3 ∆ldtE	BB-3 ∆ldtE	BB-3 ∆ldtF	BB-3 ∆ldtF	BB-3 ∆ldtF	BB-3 ∆ldtF	BB-3 ∆ldtD ∆ldtE	BB-3 ∆ldtD ∆ldtE	BB-3 ∆ldtD ∆ldtF	BB-3 ∆ldtD ∆ldtF	BB-3 ∆ldtE ∆ldtF	BB-3 ∆ldtE ∆ldtF	BB-3 ∆ldtE ∆ldtF	BB-3 ∆ldtE ∆ldtF	BB-3 ∆ldtD ∆ldtE ∆ldtF	BB-3 ∆ldtD ∆ldtE ∆ldtF
	+ Arabinose	+ Arabinose	No Arabinose, early depletion	No Arabinose, late depletion	+ Arabinose	+ Arabinose	No Arabinose, early depletion	No Arabinose, early depletion	+ Arabinose	+ Arabinose	No Arabinose, early depletion	No Arabinose, early depletion	+ Arabinose	+ Arabinose	No Arabinose, early depletion	No Arabinose, early depletion	+ Arabinose	+ Arabinose	+ Arabinose	No Arabinose, early depletion	+ Arabinose	+ Arabinose	No Arabinose, early depletion	No Arabinose, early depletion	+ Arabinose	No Arabinose, early depletion
	OD = 0.4 - 0.6	OD = 2.0
	Sample 1	Sample 2	Sample 3	Sample 4	Sample 5	Sample 5 repeat	Sample 6	Sample 6 repeat	Sample 7	Sample 7 repeat	Sample 8	Sample 8 repeat	Sample 9	Sample 9 repeat	Sample 10	Sample 10 repeat	Sample 11	Sample 11 repeat	Sample 12	Sample 13	Sample 14	Sample 14 repeat	Sample 15	Sample 15 repeat	Sample 16	Sample 17
Muropeptide	Relative peak area (%)
Tri	7.06	7.74	6.33	6.84	7	6.47	7.72	3.54	5.73	5.58	5.24	5.25	2.02	6.72	3.3	5.53	1.77	1.63	0	0	2.15	5.74	4.17	5.77	0	0
TetraGly 4	1.8	2.52	1.62	1.78	1.28	1.29	0.96	1.31	1.23	1.13	1.29	1.25	2.92	2.56	1.76	1.81	2.5	2.74	2.16	2.75	2.17	1.69	2.43	1.79	2.57	1.5
Tetra	38.69	37.37	43.51	31.94	43.94	41.87	40.31	44.39	38.92	40.51	40.72	42.7	40.02	40.78	29.67	37.05	41.71	42	49.68	45.57	40.89	35.47	35.85	36.98	47.64	50.86
Di	1.78	2.03	0	0	0.93	1.04	0.71	0.97	1.44	1.37	0	0	1.83	2.02	1.04	0.49	1.75	2.01	1.36	2.33	0.79	0.5	0.61	0.56	1.64	0.87
TetraTri(DAP)Gly4	0	0	0	0	0	0	0	0	0	0	0	0	0	0	0.35	0.41	0	0	0	0	0	0.45	0.5	0.43	0	0
TriTri(DAP)	0	0	0	0	0	0	0	0	0	0	0	0	0	0.42	0.65	1.09	0	0	0	0	0	1.22	1.08	1.13	0	0
TetraTri(DAP)	1.94	1.74	7.5	10.79	2.44	2.3	5.92	6.34	2.06	1.7	6.07	5.83	1.89	3.18	8.38	9.83	1.92	1.8	0	0	8.22	10.12	8.43	9.96	0	0
TetraTetraGly4	0.36	0.66	0	0.9	0	0	0.47	0.48	0.72	0.66	0.69	0.57	2.01	0	1.1	0	2.03	2.06	0	1.94	1.37	0	1.62	0	1.3	0.93
TetraTri	4.75	4.82	2.68	3.43	2.48	2.7	0.91	0.86	1.39	1.41	1.37	1.3	1.13	4.09	0.99	2.8	0.75	0.63	1.4	0	0.94	2.93	1.92	2.9	0	0
TetraTetra	28.4	26.99	26.51	22.2	27.67	28.66	27.43	27.13	28.37	29.05	27.78	27.57	29.32	29.44	25.3	25.04	31.44	31.08	32.24	34.34	25.86	24.43	24.31	24.43	29.8	30.74
TetraPenta	1.04	0.92	0.61	0.66	1.12	1.08	0.54	0.68	4.05	3.78	1.47	1.49	0.77	0.68	0.71	0.58	0.32	0.93	0.76	0.65	0.97	0.57	0.71	0.59	0.89	1.29
TetraTetraTri	0.95	2.41	0	2.35	2.72	3	2.26	2.28	0.56	0.9	0.99	0.97	1.6	0	1.26	0.82	1.57	1.27	0	1.35	1.11	0.94	1.04	0.88	1.28	1.11
TetraTetraTetra	0	1.09	0	0.62	1.7	1.29	1.51	1.54	2.39	2.31	2.71	2.47	3.02	2.5	3.16	2.44	2.99	2.94	3.33	2.72	2.63	2.51	2.45	2.4	2.66	2.88
TetraTriAnh I	1.23	0	1.03	0.92	0	0	0.51	0.56	1.4	1.52	1.34	1.04	0	0	1.17	0.78	2.21	1.74	0	1.9	0.64	0.91	0.73	0.86	0	0
TeraTriAnh II	0	0	0	0.77	0	0	0.5	0.63	0	0	0	0	0	0	1.03	0.76	0	0	0	0	0.72	0.85	0.9	0.78	0	0
TetraTetraAnh I	0.69	1.72	0.73	0.79	0.84	1	1.4	1.42	0.65	0.65	0.97	0.91	0.58	1.19	1.46	0.95	0.74	0.76	1.65	0.76	1.01	0.95	1.34	0.64	0.57	1.52
TeraTetraAnh II	1.5	0	0.8	0.88	1.18	1.33	1.25	1.4	0.89	0.85	1.23	1.08	1.22	0.4	2.14	0.43	1.12	1.14	0.82	1.16	1.48	0.52	1.82	0.6	1.07	1.84
TetraTetraTriAnh	0	0	0	1.41	0	0	0	0	0.42	0.9	0	0	0	0	0	0	0	0	0.51	0	0	0	0	0	0	0
TetraTetraTetra Anh	1.29	1.84	0	0.85	1.02	1.33	1.27	1.19	1.03	0.69	1.4	1.19	1.09	0.8	1.74	1.3	0.97	1	1.09	0.75	1.24	1.56	1.41	1.46	0.92	1.48
all known	91.48	91.85	91.32	87.13	94.32	93.36	93.67	94.72	91.25	93.01	93.27	93.62	89.42	94.78	85.21	92.11	93.79	93.73	95	96.22	92.19	91.36	91.32	92.16	90.34	95.02
Monomers (total)	53.9244	54.0664	56.3513	46.5511	56.3507	54.2738	53.0586	53.0089	51.8575	52.2417	50.6594	52.5529	52.3261	54.95	41.9786	48.7244	50.8903	51.6163	56	52.6398	49.897	47.5044	47.1529	48.9366	57.3943	56.0198
Monomer di	1.94578	2.21013	0	0	0.986005	1.11397	0.75798	1.02407	1.57808	1.47296	0	0	2.04652	2.13	1.22051	0.531973	1.86587	2.14446	1.43158	2.42153	0.856926	0.547285	0.667981	0.607639	1.81536	0.915597
Monomer tri	7.71753	8.42678	6.93167	7.85034	7.42154	6.93016	8.2417	3.73733	6.27945	5.99935	5.6181	5.60778	2.259	7.09	3.87278	6.00369	1.88719	1.73904	0	0	2.33214	6.28284	4.56636	6.26085	0	0
Monomer tetra	42.2934	40.6859	47.6456	36.6579	46.5861	44.8479	43.0341	46.8644	42.6521	43.5545	43.6582	45.6099	44.7551	43.03	34.8199	40.2236	44.4717	44.8096	52.2947	47.3602	44.3541	38.8244	39.2576	40.1259	52.7341	53.5256
Monomer tetraGly4	1.96764	2.7436	1.77398	2.04292	1.35708	1.38175	1.02487	1.38302	1.34795	1.21492	1.38308	1.33518	3.26549	2.7	2.06549	1.96504	2.66553	2.92329	2.27368	2.85803	2.35383	1.84982	2.66097	1.94227	2.84481	1.57862
Dimers (total)	43.627	40.1198	43.6487	47.4463	37.8817	39.7065	41.5608	41.7019	43.3205	42.5976	43.8726	42.5016	41.2883	41.57	49.6186	46.325	43.2136	42.8251	38.8105	42.3509	44.7012	47.0118	45.7512	45.9201	37.226	38.2235
Dimers(4-3)	41.5063	38.2254	35.4358	35.0626	35.2947	37.2429	35.2407	35.0084	41.063	40.7698	37.3646	36.2743	39.1747	37.77	39.7841	34.0245	41.1664	40.9047	38.8105	42.3509	35.7848	34.1068	36.5199	33.4201	37.226	38.2235
Dimers(3-3)		1.89439	8.21288	12.3838	2.58694	2.46358	6.32006	6.69341	2.25753	1.82776	6.50799	6.2273	2.11362	3.8	11.0081	12.3005	2.04713	1.92041	0	0	8.91637	12.905	10.9615	12.5	0	0
Dimers anhydroMurNAc	3.73852	1.87262	2.80333	3.85631	2.14165	2.49572	3.90733	4.23353	3.22192	3.24696	3.79543	3.23649	2.01297	1.68	6.80671	3.17012	4.33948	3.8835	2.6	3.97007	4.17616	3.53546	5.24529	3.125	1.81536	3.5361
		2.12068
Trimers (Total)	2.44862	5.81383	0	6.00252	5.7676	6.01971	5.38059	5.28927	4.82192	5.16074	5.468	4.94552	6.3856	3.48	7.2292	4.9506	5.89615	5.55852	5.18947	5.00935	5.40189	5.4838	5.36575	5.14323	5.37968	5.75668
Trimer (anhydro)	1.41014	2.00327	0	2.59383	1.08142	1.42459	1.35582	1.25633	1.58904	1.70949	1.50102	1.2711	1.21897	0.84	2.04201	1.41136	1.03423	1.06689	1.68421	0.779464	1.34505	1.70753	1.54402	1.5842	1.01838	1.55757
Dipeptides (total)	1.94578	2.21013	0	0	0.986005	1.11397	0.75798	1.02407	1.57808	1.47296	0	0	2.04652	2.13	1.22051	0.531973	1.86587	2.14446	1.43158	2.42153	0.856926	0.547285	0.667981	0.607639	1.81536	0.915597
Tripeptides (total)	11.3367	11.8233	11.935	16.1178	10.3667	9.97	12.3933	8.495	8.49509	8.51755	9.96	9.65833	4.06333	10.78	10.33	14.1833	4.73333	4.13833	0.878947	1.4	7.78	14.9033	11.8367	14.6583	0.426667	0.37
Tetrapeptides (total)	83.7378	84.4057	82.3259	74.9359	86.5811	86.9323	83.038	86.7557	85.368	85.98	85.0809	85.7046	93.3031	85.09	86.41	78.5112	91.1096	91.4613	98.1211	95.1933	90.3786	77.3114	86.3155	77.644	97.5352	98.816
Pentapeptides (total)	0.56843	0.500817	0.33399	0.378744	0.593723	0.578406	0.288246	0.358953	2.21918	2.03204	0.788035	0.79577	0.430552	0.36	0.416618	0.314841	0.170594	0.496106	0.4	0.337768	0.526087	0.311953	0.388743	0.320095	0.492584	0.678804
Degree of 3-3 linkage	1.06034	0.947197	4.10644	6.1919	1.29347	1.23179	3.16003	3.34671	1.12877	0.91388	3.25399	3.11365	1.05681	1.9	5.50405	6.15026	1.02356	0.960205	0	0	4.45818	6.4525	5.48073	6.25	0	0
Chain ends (anhydroMurNAc)	2.33931	1.60406	1.40166	2.79276	1.4313	1.72272	2.40561	2.53554	2.14064	2.19331	2.39806	2.04194	1.41281	1.12	4.08403	2.05551	2.51448	2.29738	1.8614	2.24486	2.53643	2.33691	3.13732	2.09057	1.24714	2.28724
Degree of cross-linkage	23.4459	23.9358	21.8244	27.7249	22.7859	23.8664	24.3675	24.3771	24.8749	24.7393	25.5816	24.5478	24.9012	23.11	29.6288	26.4629	25.5375	25.1182	22.8649	24.515	25.9518	27.1618	26.4528	26.3889	22.1995	22.9496
% Peptides in cross-links	46.0756	45.9336	43.6487	53.4489	43.6493	45.7262	46.9414	46.9911	48.1425	47.7583	49.3406	47.4471	47.6739	45.05	58.0214	51.2756	49.1097	48.3837	44	47.3602	50.103	52.4956	52.8471	51.0634	42.6057	43.9802
